# Supplementary material for: Exploring the Switchgrass Transcriptome Using Second-Generation Sequencing Technology
Source: PLoS One. 2012 Mar 29;7(3):e34225. doi: 10.1371/journal.pone.0034225 (PMC3315583; doi:10.1371/journal.pone.0034225)
Supplement: Table S1 — Dormancy related genes in switchgrass and Arabidopsis. Switchgrass ESTs from dormant seed libraries compared with Arabidopsis dormancy related genes [53]. (XLS) [file pone.0034225.s003.xls]

## Sheet: Sheet1
Table S1: Dormancy related genes in switchgrass and arabidopsis
SG ESTs	AGI code	Description
Yes	At1g01480	ACS2; a member of the 1-aminocyclopropane-1-carboxylate (ACC) synthase (S-adenosyl-L-methionine methylthioadenosine-lyase, EC 4.4.1.14) gene family, isolated from a flower-specific cDNA library.
Yes	At1g08630	aldehyde-lyase; L-allo-threonine aldolase-related, similar to L-allo-threonine aldolase (EC 4.1.2.-) (L-allo-TA) (L-allo-threonine acetaldehyde-lyase) (SP:O07051) {Aeromonas jandaei}; similar to ESTs gb|R30517, gb|T42772, gb|R90493, and gb|R90493
Yes	At1g10070	branched-chain-amino-acid transaminase/ catalytic; similar to branched-chain amino acid aminotransferase 5 / branched-chain amino acid transaminase 5 (BCAT5) [Arabidopsis thaliana] (TAIR:At5g65780.1); similar to branched-chain amino acid aminotransferase 3 / branched-chain amino acid transaminase 3 (BCAT3) [Arabidopsis thaliana] (TAIR:At3g49680.1); similar to Putative branched-chain amino acid am…
Yes	At1g13340	unknown protein; expressed protein, contains Pfam profile: PF03398 eukaryotic protein of unknown function, DUF292
Yes	At1g15740	protein binding; leucine-rich repeat family protein
Yes	At1g17810	BETA-TIP (BETA-TONOPLAST INTRINSIC PROTEIN); beta-tonoplast intrinsic protein (beta-TIP) mRNA, complete
Yes	At1g21780	protein binding; BTB/POZ domain-containing protein. Contains similarity to gb:AJ000644 SPOP (speckle-type POZ protein) from Homo sapiens and contains a PF:00651 BTB/POZ domain. ESTs gb:T75841, gb:R89974, gb:R30221, gb:N96386, gb:T76457, gb:AI100013 and gb:T76456 come from this gene;supported by full-length. Interacts with CUL3A and CUL3B.
Yes	At1g22370	transferase, transferring glycosyl groups; UDP-glucoronosyl/UDP-glucosyl transferase family protein, glycosyltransferase family
Yes	At1g22930	unknown protein; T-complex protein 11, contains Pfam PF05794: T-complex protein 11
Yes	At1g30860	ubiquitin-protein ligase/ zinc ion binding; expressed protein
Yes	At1g31750	rhodopsin-like receptor; proline-rich family protein, contains proline rich extensin domains, INTERPRO:IPR002965
Yes	At1g46768	RAP2.1; DNA binding / transcription factor; encodes a member of the DREB subfamily A-5 of ERF/AP2 transcription factor family (RAP2.1). The protein contains one AP2 domain. There are 16 members in this subfamily including RAP2.9 and RAP2.10.
Yes	At1g50600	transcription factor; scarecrow-like transcription factor 5 (SCL5), similar to SCARECROW GB:AAB06318 GI:1497987 from (Arabidopsis thaliana)
Yes	At1g53830	ATPME2; encodes a pectin methylesterase
Yes	At1g54050	unknown protein; 17.4 kDa class III heat shock protein (HSP17.4-CIII), contains Pfam profile: PF00011 Hsp20/alpha crystallin family; identified as class CIII in Scharf, K-D., et al,Cell Stress & Chaperones (2001) 6: 225-237.
Yes	At1g56600	transferase, transferring glycosyl groups / transferase, transferring hexosyl groups; galactinol synthase, putative, similar to galactinol synthase, isoform GolS-1 GI:5608497 from (Ajuga reptans)
Yes	At1g59870	ATPase, coupled to transmembrane movement of substances; ABC transporter family protein, similar to PDR5-like ABC transporter GI:1514643 from (Spirodela polyrhiza)
Yes	At1g67310	calmodulin binding / transcription regulator; similar to calmodulin-binding protein [Arabidopsis thaliana] (TAIR:At5g64220.1); similar to calmodulin-binding transcription activator [Brassica napus] (GB:AAM10969.1); contains InterPro domain IQ calmodulin-binding region (InterPro:IPR000048); contains InterPro domain CG-1 domain (InterPro:IPR005559); contains InterPro domain Ankyrin (InterPro:IPR002…
Yes	At1g67530	ubiquitin-protein ligase; armadillo/beta-catenin repeat family protein / U-box domain-containing family protein, contains Pfam domain, PF00514: Armadillo/beta-catenin-like repeats and Pfam, PF04564: U-box domain
Yes	At1g70590	unknown protein; F-box family protein, contains Pfam PF00646: F-box domain; similar to SKP1 interacting partner 2 (SKIP2) TIGR_Ath1:At5g67250
Yes	At1g74310	ATHSP101 (HEAT SHOCK PROTEIN 101); ATP binding / ATPase/ nucleoside-triphosphatase/ nucleotide binding / protein binding; Heat shock protein involved in acquisition of thermotolerance to high temperature stress.Involved in refolding of proteins which form aggregates under heat stress.
Yes	At1g74650	DNA binding / transcription factor; myb family transcription factor (cY13), similar to myb protein cY13 GI:928930 from (Arabidopsis thaliana); contains Pfam profile: PF00249 myb DNA-binding domain; identical to cDNA cY13 gene GI:928929
Yes	At1g74740	CPK30; calcium- and calmodulin-dependent protein kinase/ kinase/ protein kinase; member of Calcium Dependent Protein Kinase
Yes	At1g80380	ATP binding / kinase; phosphoribulokinase/uridine kinase-related
Yes	At1g80570	ubiquitin-protein ligase; F-box family protein (FBL14), contains similarity to F-box protein FBL2 GI:6063090 from (Homo sapiens)
Yes	At2g01940	nucleic acid binding / transcription factor/ zinc ion binding; similar to zinc finger (C2H2 type) family protein [Arabidopsis thaliana] (TAIR:At1g68130.1); similar to putative zinc finger protein ID1 [Oryza sativa (japonica cultivar-group)] (GB:BAD37964.1); contains InterPro domain Zn-finger, C2H2 type (InterPro:IPR007087)
Yes	At2g04240	protein binding / ubiquitin-protein ligase/ zinc ion binding; zinc finger (C3HC4-type RING finger) family protein, contains Pfam profile: PF00097 zinc finger, C3HC4 type (RING finger)
Yes	At2g14060	unknown protein; S-adenosyl-L-methionine:carboxyl methyltransferase family protein, similar to SAM:salicylic acid carboxyl methyltransferase (SAMT) (GI:6002712)(Clarkia breweri) and to SAM:benzoic acid carboxyl methyltransferase (BAMT)(GI:9789277)(Antirrhinum majus)
Yes	At2g18050	HIS1-3 (HISTONE H1-3); DNA binding; histone H1-3 (His1-3) mRNA, complete cds
Yes	At2g20560	heat shock protein binding / unfolded protein binding; DNAJ heat shock family protein, SP|Q9UDY4 DnaJ homolog subfamily B member 4 (Heat shock 40 kDa protein 1 homolog) {Homo sapiens}; contains Pfam profile PF00226: DnaJ domain
Yes	At2g22240	inositol-3-phosphate synthase; inositol-3-phosphate synthase isozyme 2 / myo-inositol-1-phosphate synthase 2 / MI-1-P synthase 2 / IPS 2, identical to SP|Q38862 Myo-inositol-1-phosphate synthase isozyme 2 (EC 5.5.1.4) (MI-1-P synthase 2) (IPS 2) {Arabidopsis thaliana}
Yes	At2g25140	ATP binding / ATPase/ nucleoside-triphosphatase/ nucleotide binding / protein binding; heat shock protein 100, putative / HSP100, putative / heat shock protein clpB, putative / HSP100/ClpB, putative, similar to HSP100/ClpB GI:9651530 (Phaseolus lunatus)
Yes	At2g25900	ATCTH; transcription factor; putative Cys3His zinc finger protein (ATCTH) mRNA, complete
Yes	At2g28940	ATP binding / kinase/ protein kinase/ protein serine/threonine kinase/ protein-tyrosine kinase; protein kinase family protein, contains protein kinase domain, Pfam:PF00069
Yes	At2g30600	protein binding; BTB/POZ domain-containing protein, contains Pfam PF00651: BTB/POZ domain; contains Interpro IPR000210/ PS50097: BTBB/POZ domain; similar to MigA (GI:1841872) (Dictyostelium discoideum)
Yes	At2g31350	hydroxyacylglutathione hydrolase; hydroxyacylglutathione hydrolase, putative / glyoxalase II, putative, similar to glyoxalase II isozyme (Arabidopsis thaliana) gi|2570338|gb|AAC49865
Yes	At2g32120	HSP70T-2; ATP binding; heat shock protein 70 family protein / HSP70 family protein, similar to SP|P22953 Heat shock cognate 70 kDa protein 1 (Hsc70.1) {Arabidopsis thaliana}; contains InterPro accession IPR001023: Heat shock protein Hsp70
Yes	At2g36350	kinase; protein kinase, putative, similar to protein kinase KIPK (KCBP-interacting protein kinase) (Arabidopsis thaliana) gi|7716430|gb|AAF68383
Yes	At2g42350	protein binding / ubiquitin-protein ligase/ zinc ion binding; zinc finger (C3HC4-type RING finger) family protein, contains Pfam domain, PF00097: Zinc finger, C3HC4 type (RING finger)
Yes	At2g42890	MEI2; RNA binding / nucleic acid binding; MEI2 (MEI2) mRNA, complete cds
Yes	At2g47180	transferase, transferring hexosyl groups; galactinol synthase, putative, similar to galactinol synthase, isoform GolS-1 GI:5608497 from (Ajuga reptans)
Yes	At3g01400	unknown protein; armadillo/beta-catenin repeat family protein, contains Pfam profile: PF00514 armadillo/beta-catenin-like repeats (4 copies)
Yes	At3g02990	ATHSFA1E; DNA binding / transcription factor; member of Heat Stress Transcription Factor (Hsf) family
Yes	At3g05260	oxidoreductase; short-chain dehydrogenase/reductase (SDR) family protein, contains INTERPRO family IPR002198 short-chain dehydrogenase/reductase (SDR) superfamily
Yes	At3g06380	phosphoric diester hydrolase/ transcription factor; F-box family protein / tubby family protein, similar to phosphodiesterase (GI:467578) (Mus musculus); similar to C-terminal half of tubby protein (A mutation in the tub gene causes maturity-onset obesity, insulin resistance, and sensory deficits) (GB:P50586) (GI:6730158)(Mus musculus); contains Pfam PF00646: F-box domain and Pfam PF01167: Tub fa…
Yes	At3g06780	unknown protein; glycine-rich protein
Yes	At3g07360	ubiquitin-protein ligase; similar to armadillo/beta-catenin repeat family protein / U-box domain-containing protein [Arabidopsis thaliana] (TAIR:At5g18320.1); similar to OSJNBa0020I02.15 [Oryza sativa (japonica cultivar-group)] (GB:XP_472015.1); contains InterPro domain Armadillo repeat (InterPro:IPR000225)
Yes	At3g09600	DNA binding / transcription factor; myb family transcription factor, contains Pfam profile: PF00249 myb-like DNA-binding domain
Yes	At3g12830	unknown protein; auxin-responsive family protein, similar to auxin-induced protein (SP:P33082) (Glycine max)
Yes	At3g12955	unknown protein; auxin-responsive protein-related, similar to indole-3-acetic acid induced protein arg7 (SP:P32295) (Vigna radiata)
Yes	At3g14160	Oxidoreductase, 2OG-Fe(II) oxygenase family protein-like
Yes	At3g16800	catalytic/ protein phosphatase type 2C; protein phosphatase 2C, putative / PP2C, putative, similar to protein phosphatase-2C GB:AAC36699 from (Mesembryanthemum crystallinum)
Yes	At3g18570	unknown protein; glycine-rich protein / oleosin, contains similarity to Pfam profile: PF01277 Oleosin
Yes	At3g20250	RNA binding; pumilio/Puf RNA-binding domain-containing protein, contains Pfam profile: PF00806 Pumilio-family RNA binding domains (aka PUM-HD, Pumilio homology domain) (8 copies at C-terminus)
Yes	At3g22120	CWLP (CELL WALL-PLASMA MEMBRANE LINKER PROTEIN); lipid binding / structural constituent of cell wall; cell wall-plasma membrane linker protein homolog (CWLP)
Yes	At3g23470	S-adenosylmethionine-dependent methyltransferase/ cyclopropane-fatty-acyl-phospholipid synthase; similar to cyclopropane fatty acid synthase, putative / CPA-FA synthase, putative [Arabidopsis thaliana] (TAIR:At3g23510.1); similar to cyclopropane fatty acid synthase-related [Arabidopsis thaliana] (TAIR:At3g23480.1); similar to cyclopropane fatty acid synthase, putative / CPA-FA synthase, putative …
Yes	At3g24070	nucleic acid binding; zinc knuckle (CCHC-type) family protein, contains Pfam profile: PF00098 zinc knuckle
Yes	At3g24520	AT-HSFC1; DNA binding / transcription factor; member of Heat Stress Transcription Factor (Hsf) family
Yes	At3g46600	transcription factor; scarecrow transcription factor family protein, scarecrow-like 11 - Arabidopsis thaliana, EMBL:AF036307
Yes	At3g47340	ASN1 (DARK INDUCIBLE 6); encodes a glutamine-dependent asparagine synthetase, the predicted ASN1 peptide contains a purF-type glutamine-binding domain, and is expressed predominantly in shoot tissues, where light has a negative effect on its mRNA accumulation. Expression is induced within 3 hours of dark treatment, in senescing leaves and treatment with exogenous photosynthesis inhibitor. Inducti…
Yes	At3g51200	unknown protein; auxin-responsive family protein, similar to auxin-induced protein TGSAUR12 (GI:10185816) (Tulipa gesneriana)
Yes	At3g51370	catalytic/ protein phosphatase type 2C; protein phosphatase 2C, putative / PP2C, putative, similar to Ser/Thr protein phosphatase 2C (PP2C6) (GI:15020818) (Arabidopsis thaliana); similar to protein phosphatase 2C (GI:3608412) (Mesembryanthemum crystallinum); contains Pfam PF00481 : Protein phosphatase 2C domain
Yes	At3g54850	ubiquitin-protein ligase; armadillo/beta-catenin repeat family protein / U-box domain-containing family protein, contains Pfam domain, PF00514: Armadillo/beta-catenin-like repeats and Pfam, PF04564: U-box domain
Yes	At3g57340	heat shock protein binding / unfolded protein binding; DNAJ heat shock N-terminal domain-containing protein, similar to SP|Q9QYI4 DnaJ homolog subfamily B member 12 Mus musculus; contains Pfam profile PF00226 DnaJ domain
Yes	At3g62420	DNA binding / transcription factor; bZIP transcription factor family protein, similar to common plant regulatory factor 6 GI:9650826 from (Petroselinum crispum)
Yes	At4g02280	UDP-glycosyltransferase/ sucrose synthase/ transferase, transferring glycosyl groups; sucrose synthase, putative / sucrose-UDP glucosyltransferase, putative, strong similarity to sucrose synthase GI:6682841 from (Citrus unshiu)
Yes	At4g04960	kinase; lectin protein kinase, putative, similar to receptor lectin kinase 3 (Arabidopsis thaliana) gi|4100060|gb|AAD00733; contains protein kinase domain, Pfam:PF00069; contains legume lectins alpha and beta domains, Pfam:PF00138 and Pfam:PF00139
Yes	At4g08850	kinase; leucine-rich repeat family protein / protein kinase family protein, contains Pfam domains PF00560: Leucine Rich Repeat and PF00069: Protein kinase domain
Yes	At4g11360	RHA1B; protein binding / ubiquitin-protein ligase/ zinc ion binding; RING-H2 finger protein RHA1b mRNA, complete cds
Yes	At4g12280	copper ion binding; copper amine oxidase family protein, contains Pfam domain, PF01179: Copper amine oxidase, enzyme domain
Yes	At4g13160	unknown protein; expressed protein, contains Pfam profile PF04576: Protein of unknown function, DUF593
Yes	At4g20260	unknown protein; DREPP plasma membrane polypeptide family protein, contains Pfam profile: PF05558 DREPP plasma membrane polypeptide
Yes	At4g21323	peptidase/ subtilase; subtilase family protein, contains similarity to subtilase; SP1 GI:9957714 from (Oryza sativa)
Yes	At4g22100	hydrolase, hydrolyzing O-glycosyl compounds; glycosyl hydrolase family 1 protein, contains Pfam PF00232 : Glycosyl hydrolase family 1 domain; similar to hydroxyisourate hydrolase (GI:19569603) (Glycine max); furostanol glycoside 26-O-beta-glucosidase F26G,Costus speciosus, PATCHX:S78099
Yes	At4g26700	ATFIM1; actin binding / calcium ion binding; fimbrin-like protein mRNA, complete cds
Yes	At4g29190	transcription factor; zinc finger (CCCH-type) family protein, contains Pfam domain, PF00642: Zinc finger C-x8-C-x5-C-x3-H type (and similar)
Yes	At4g29230	ANAC075; transcription factor; no apical meristem (NAM) family protein, similar to NAM family proteins GP|12751304|, GP|6223650|, GP|9758909 - Arabidopsis thaliana,PIR2:T04621
Yes	At4g31420	transcription factor; zinc finger (C2H2 type) family protein, contains Pfam profile: PF00096 zinc finger, C2H2 type
Yes	At4g32940	GAMMA-VPE; cysteine-type endopeptidase/ legumain; Encodes a vacuolar processing enzyme belonging to a novel group of cysteine proteinases that is expressed in vegetative organs and is upregulated in association with various types of cell death and under stressed conditions.
Yes	At4g33150	LKR; is a splice variant of the LKR/SDH locus. It encodes a bifunctional polypeptide lysine-ketoglutarate reductase and saccharopine dehydrogenase involved in lysine degradation. There is another splice variant that encodes a mono saccharopine dehydrogenase protein. Gene expression is induced by abscisic acid, jasmonate, and under sucrose starvation.
Yes	At4g34480	hydrolase, hydrolyzing O-glycosyl compounds; glycosyl hydrolase family 17 protein, similar to glucan endo-1,3-beta-glucosidase precursor SP:P52409 from (Triticum aestivum)
Yes	At4g35780	ATP binding / amino acid binding / protein kinase/ protein serine/threonine kinase/ protein-tyrosine kinase; protein kinase family protein, similar to protein kinase (gi:170047) from Glycine max, (gi:13124865) from Arachis hypogaea; contains Pfam protein kinase domain PF00069
Yes	At5g02840	DNA binding / transcription factor; similar to myb family transcription factor [Arabidopsis thaliana] (TAIR:At3g09600.1); similar to myb family transcription factor-like [Oryza sativa (japonica cultivar-group)] (GB:BAD29385.1); contains InterPro domain Myb DNA-binding domain (InterPro:IPR001005); contains InterPro domain Myb-like DNA-binding domain, SHAQKYF class (InterPro:IPR006447)
Yes	At5g03140	carbohydrate binding / kinase; lectin protein kinase family protein, contains Pfam domains, PF00138: Legume lectins alpha domain, PF00139: Legume lectins beta domain and PF00069: Protein kinase domain
Yes	At5g03180	protein binding / ubiquitin-protein ligase/ zinc ion binding; zinc finger (C3HC4-type RING finger) family protein, various predicted proteins, Arabidopsis thaliana ; contains Pfam profile PF00097: Zinc finger, C3HC4 type (RING finger)
Yes	At5g04340	C2H2; nucleic acid binding / transcription factor/ zinc ion binding; putative c2h2 zinc finger transcription factor mRNA,
Yes	At5g05870	UGT76C1; UDP-glycosyltransferase/ transferase, transferring glycosyl groups; UDP-glucoronosyl/UDP-glucosyl transferase family protein, contains Pfam profile: PF00201 UDP-glucoronosyl and UDP-glucosyl transferase
Yes	At5g05880	UDP-glycosyltransferase/ transferase, transferring glycosyl groups; UDP-glucoronosyl/UDP-glucosyl transferase family protein, contains Pfam profile: PF00201 UDP-glucoronosyl and UDP-glucosyl transferase
Yes	At5g07290	RNA binding / nucleic acid binding; RNA recognition motif (RRM)-containing protein, Mei2-like protein - Arabidopsis thaliana, EMBL:D86122
Yes	At5g07470	PMSR3 (PEPTIDEMETHIONINE SULFOXIDE REDUCTASE 3); protein-methionine-S-oxide reductase; ubiquitous enzyme that repairs oxidatively damaged proteins
Yes	At5g10520	ATP binding / kinase/ protein kinase/ protein serine/threonine kinase/ protein-tyrosine kinase; protein kinase family protein, contains protein kinase domain, INTERPRO:IPR000719
Yes	At5g10740	catalytic/ protein phosphatase type 2C/ protein serine/threonine phosphatase; protein phosphatase 2C-related / PP2C-related, protein phosphatase 2C, alfalfa, PIR:T09640
Yes	At5g12030	AT-HSP17.6A; Encodes a cytosolic small heat shock protein with chaperone activity that is induced by heat and osmotic stress and is also expressed late in seed development.
Yes	At5g13460	calmodulin binding; calmodulin-binding family protein, low similarity to SF16 protein (Helianthus annuus) GI:560150; contains Pfam profile PF00612: IQ calmodulin-binding motif
Yes	At5g15780	unknown protein; pollen Ole e 1 allergen and extensin family protein, contains Pfam profile PF01190: Pollen proteins Ole e I family
Yes	At5g17310	UTP-glucose-1-phosphate uridylyltransferase/ nucleotidyltransferase; UTP--glucose-1-phosphate uridylyltransferase, putative / UDP-glucose pyrophosphorylase, putative / UGPase, putative, strong similarity to SP|P19595 UTP--glucose-1-phosphate uridylyltransferase (EC 2.7.7.9) (UDP-glucose pyrophosphorylase) (UDPGP) (UGPase) {Solanum tuberosum}; contains Pfam profile PF01704: UTP--glucose-1-phosphat…
Yes	At1g07530	transcription factor; scarecrow-like transcription factor 14 (SCL14), identical to GB:AAD24412 from (Arabidopsis thaliana) (Plant J. 18 (1), 111-119 (1999))
Yes	At1g11530	electron transporter/ thiol-disulfide exchange intermediate; Encodes a single cysteine active site thioredoxin-related protein, similar to thioredoxin H-type from Arabidopsis thaliana SP:P29448, Nicotiana tabacum SP:Q07090; contains Pfam profile: PF00085 Thioredoxin;
Yes	At1g21410	unknown protein; F-box family protein, similar to SKP1 interacting partner 2 (SKIP2) TIGR_Ath1:At5g67250
Yes	At1g30500	transcription factor; CCAAT-binding transcription factor (CBF-B/NF-YA) family protein, contains Pfam profile: PF02045 CCAAT-binding transcription factor (CBF-B/NF-YA)
Yes	At1g30810	transcription factor; transcription factor jumonji (jmj) family protein / zinc finger (C5HC2 type) family protein, contains similarity to Swiss-Prot:P29375 retinoblastoma-binding protein 2 (RBBP-2) (Homo sapiens); contains Pfam domains PF02375: jmjN domain and PF02373: jmjC domain; intron between exons 6 and 7 was required to circumvent a frameshift. There could be an underlying sequence error.
Yes	At1g60740	antioxidant; peroxiredoxin type 2, putative, strong similarity to type 2 peroxiredoxin (Brassica rapa subsp. pekinensis) GI:4928472; contains Pfam profile: PF00578 AhpC/TSA (alkyl hydroperoxide reductase and thiol-specific antioxidant) family
Yes	At1g62310	transcription factor/ ubiquitin-protein ligase/ zinc ion binding; transcription factor jumonji (jmjC) domain-containing protein, similar to nuclear protein 5qNCA (Homo sapiens) GI:13161188; contains Pfam profile PF02373: jmjC domain
Yes	At1g64010	serine-type endopeptidase inhibitor; serpin, putative / serine protease inhibitor, putative, similar to phloem serpin-1 (Cucurbita maxima) GI:9937311; contains Pfam profile PF00079: Serpin (serine protease inhibitor)
Yes	At1g70840	unknown protein; Bet v I allergen family protein, similar to Csf-2 (Cucumis sativus)(GI:5762258)(J Am Soc Hortic Sci 124, 136-139 (1999)) ; contains Pfam profile PF00407: Pathogenesis-related protein Bet v I family
Yes	At1g72100	unknown protein; late embryogenesis abundant domain-containing protein / LEA domain-containing protein, low similarity to embryogenic gene (Betula pendula) GI:4539485; contains Pfam profile PF02987: Late embryogenesis abundant protein
Yes	At1g73500	ATMKK9; kinase; member of MAP Kinase Kinase
Yes	At2g19930	RNA-directed RNA polymerase; RNA-dependent RNA polymerase family protein, contains Pfam domain, PF05183: RNA dependent RNA polymerase
Yes	At2g25340	ATVAMP712; member of Synaptobrevin -like protein family
Yes	At2g32150	catalytic/ hydrolase; haloacid dehalogenase-like hydrolase family protein, contains InterPro accession IPR005834: Haloacid dehalogenase-like hydrolase
Yes	At3g22740	HMT3; homocysteine S-methyltransferase; homocysteine S-methyltransferase (HMT3) mRNA, complete cds
Yes	At3g27870	ATPase, coupled to transmembrane movement of ions, phosphorylative mechanism; haloacid dehalogenase-like hydrolase family protein, similar to Potential phospholipid-transporting ATPase (EC 3.6.3.1) from {Mus musculus} SP|P98200, Homo sapiens SP|O43520, {Arabidopsis thaliana} SP|P98204; contains InterPro accession IPR005834: Haloacid dehalogenase-like hydrolase
Yes	At3g45650	transporter; proton-dependent oligopeptide transport (POT) family protein, contains Pfam profile: PF00854 POT family
Yes	At3g53960	transporter; proton-dependent oligopeptide transport (POT) family protein, contains Pfam profile: PF00854 POT family
Yes	At3g56350	manganese superoxide dismutase/ metal ion binding / superoxide dismutase; superoxide dismutase (Mn), putative / manganese superoxide dismutase, putative, similar to manganese superoxide dismutase (MSD1) (Arabidopsis thaliana) gi|3273751|gb|AAC24832
Yes	At4g11440	binding; mitochondrial substrate carrier family protein
Yes	At5g01670	oxidoreductase; aldose reductase, putative, similar to aldose reductase (Hordeum vulgare)(GI:728592), aldose reductase ALDRXV4 (Xerophyta viscosa)(GI:4539944)
Yes	At5g14500	aldose 1-epimerase; aldose 1-epimerase family protein, similar to apospory-associated protein C, Chlamydomonas reinhardtii, EMBL:AF195243 Pfam profile PF01263: Aldose 1-epimerase
Yes	At5g18120	ATAPRL7; electron transporter; Encodes a protein disulfide isomerase-like (PDIL) protein, a member of a multigene family within the thioredoxin (TRX) superfamily. This protein also belongs to the adenosine 5'-phosphosulfate reductase-like (APRL) group.
Yes	At1g01340	ATCNGC10; calmodulin binding / cyclic nucleotide binding / ion channel; member of Cyclic nucleotide gated channel family
Yes	At1g02660	triacylglycerol lipase; lipase class 3 family protein, contains Pfam profile PF01764: Lipase
Yes	At1g05840	pepsin A; aspartyl protease family protein, contains Pfam PF00026: Eukaryotic aspartyl protease
Yes	At1g08170	DNA binding; histone H2B family protein, similar to histone H2B from Chlamydomonas reinhardtii (SP|P54347, SP|P54346, SP|P50565), Volvox carteri (SP|P16867, SP|P16868); contains Pfam profile PF00125 Core histone H2A/H2B/H3/H4
Yes	At1g10210	ATMPK1 (MITOGEN-ACTIVATED PROTEIN KINASE 1); MAP kinase/ kinase; mRNA for ATMPK1, complete cds
Yes	At1g17145	ubiquitin-protein ligase/ zinc ion binding; expressed protein
Yes	At1g22985	DNA binding / transcription factor; encodes a member of the ERF (ethylene response factor) subfamily B-5 of ERF/AP2 transcription factor family. The protein contains one AP2 domain. There are 7 members in this subfamily.
Yes	At1g69920	ATGSTU12; glutathione transferase; Encodes glutathione transferase belonging to the tau class of GSTs. Naming convention according to Wagner et al. (2002).
Yes	At2g35680	phosphoprotein phosphatase/ protein tyrosine/serine/threonine phosphatase; dual specificity protein phosphatase family protein, contains Pfam profile: PF00782 dual specificity phosphatase, catalytic domain
Yes	At2g38940	ATPT2 (PHOSPHATE TRANSPORTER 2); carbohydrate transporter/ phosphate transporter/ sugar porter; phosphate transporter (AtPT2) mRNA, complete cds
Yes	At3g16910	AAE7/ACN1; AMP binding / acetate-CoA ligase; Encodes a peroxisomal protein with acetyl-CoA synthetase activity that is responsible for the activation of acetate for entry into the glyoxylate cycle.
Yes	At3g62690	ATL5; protein binding / zinc ion binding; Encodes a RING-H2 zinc finger protein related to ATL2. The ATL gene family is represented by fifteen sequences that contain, in addition to the RING, a transmembrane domain which is located in most of them towards the N-terminal end.
Yes	At1g03980	glutathione gamma-glutamylcysteinyltransferase; phytochelatin synthase 2 (PCS2), identical to phytochelatin synthase (Arabidopsis thaliana) gi|16519291|gb|AAK94671
Yes	At1g15330	unknown protein; CBS domain-containing protein, low similarity to SP|Q9MYP4 5'-AMP-activated protein kinase, gamma-3 subunit (AMPK gamma-3 chain) (AMPK gamma3) {Sus scrofa}; contains Pfam profile PF00571: CBS domain
Yes	At1g22180	unknown protein; SEC14 cytosolic factor family protein / phosphoglyceride transfer family protein, contains Pfam profile: PF00650 CRAL/TRIO domain; similar to polyphosphoinositide binding protein Ssh1p (GI:|2739044) {Glycine max}; similar to Phosphatidylinositol Transfer Protein Sec14p (GI:2780955) (Saccharomyces cerevisiae)
Yes	At2g41710	DNA binding / transcription factor; ovule development protein, putative, similar to ovule development protein AINTEGUMENTA (GI:1209099) (Arabidopsis thaliana);Pfam domain (PF00847)
Yes	At3g01520	unknown protein; universal stress protein (USP) family protein, similar to ER6 protein (GI:5669654) (Lycopersicon esculentum); contains Pfam profile PF00582: universal stress protein family
Yes	At3g11930	unknown protein; universal stress protein (USP) family protein, similar to ER6 protein GB:AAD46412 GI:5669654 from (Lycopersicon esculentum); contains Pfam profile PF00582: universal stress protein family
Yes	At3g19860	DNA binding; similar to basic helix-loop-helix (bHLH) family protein [Arabidopsis thaliana] (TAIR:At4g36060.1); similar to putative amelogenin precursor [Oryza sativa] (GB:XP_470739.1); contains InterPro domain Proline-rich region (InterPro:IPR000694); contains InterPro domain Basic helix-loop-helix dimerization domain bHLH (InterPro:IPR001092)
Yes	At3g23340	ATP binding / casein kinase I/ kinase/ protein kinase/ protein serine/threonine kinase; casein kinase, putative, similar to casein kinase I (Arabidopsis thaliana) gi|1197461|emb|CAA55396
Yes	At3g26480	nucleotide binding; transducin family protein / WD-40 repeat family protein, contains Pfam profile: PF00400 WD domain, G-beta repeat (5 copies, 2 below cutoff); related to LACK protective antigen (GI:13625467) (Leishmania donovani)
Yes	At3g48530	unknown protein; CBS domain-containing protein, low similarity to SP|Q9UGI9 5'-AMP-activated protein kinase, gamma-3 subunit (AMPK gamma-3 chain) (AMPK gamma3) {Homo sapiens}; contains Pfam profile PF00571: CBS domain
Yes	At3g50740	UDP-glycosyltransferase/ transferase, transferring glycosyl groups; UDP-glucoronosyl/UDP-glucosyl transferase family protein, contains Pfam profile: PF00201 UDP-glucoronosyl and UDP-glucosyl transferase
Yes	At3g54230	nucleic acid binding; similar to RNA recognition motif (RRM)-containing protein [Arabidopsis thaliana] (TAIR:At2g16940.1); similar to putative RNA-binding protein 10 [Oryza sativa (japonica cultivar-group)] (GB:XP_464248.1); contains InterPro domain D111/G-patch domain (InterPro:IPR000467); contains InterPro domain RNA-binding region RNP-1 (RNA recognition motif) (InterPro:IPR000504); contains In…
Yes	At4g27460	unknown protein; CBS domain-containing protein
Yes	At5g13570	hydrolase; MutT/nudix family protein, similar to mRNA-decapping enzyme (Homo sapiens) GI:23268269; contains Pfam profile PF00293: NUDIX domain
Yes	At1g01720	ATAF1; transcription factor; belongs to a large family of putative transcriptional activators with NAC domain. Transcript level increases in response to wounding.
Yes	At1g13640	inositol or phosphatidylinositol kinase/ phosphotransferase, alcohol group as acceptor; phosphatidylinositol 3- and 4-kinase family protein, low similarity to phosphatidylinositol 4-kinase type-II beta (Homo sapiens) GI:20159767; contains Pfam profile PF00454: Phosphatidylinositol 3- and 4-kinase
Yes	At1g18940	unknown protein; nodulin family protein, similar to nodulin-like protein (Arabidopsis thaliana) GI:3329368, nodule-specific protein Nlj70 (Lotus japonicus) GI:3329366
Yes	At1g34760	GRF11; amino acid binding / protein phosphorylated amino acid binding; encodes a 14-3-3 protein
Yes	At1g64260	unknown protein; zinc finger protein-related, contains Pfam profiles PF03108: MuDR family transposase, PF04434: SWIM zinc finger
Yes	At1g77950	transcription factor; similar to MADS-box family protein [Arabidopsis thaliana] (TAIR:At1g22130.1); similar to putative MADS-box protein [Oryza sativa (japonica cultivar-group)] (GB:XP_483124.1); contains InterPro domain Transcription factor, MADS-box (InterPro:IPR002100)
Yes	At1g58180	carbonate dehydratase/ zinc ion binding; carbonic anhydrase family protein / carbonate dehydratase family protein, similar to SP|P46512 Carbonic anhydrase 1 (EC 4.2.1.1) (Carbonate dehydratase 1) {Flaveria linearis}; contains Pfam profile PF00484: Carbonic anhydrase
Yes	At1g60680	aldo-keto reductase/ oxidoreductase; aldo/keto reductase family protein, contains Pfam profile PF00248: oxidoreductase, aldo/keto reductase family
Yes	At2g19900	malic enzyme/ oxidoreductase, acting on NADH or NADPH, NAD or NADP as acceptor; malate oxidoreductase, putative, similar to NADP-dependent malic enzyme (EC 1.1.1.40) (NADP-ME) (SP:P51615) {Vitis vinifera}
Yes	At2g22990	SNG1 (SINAPOYLGLUCOSE 1); serine carboxypeptidase; sinapoylglucose:malate sinapoyltransferase. Catalyzes the formation of sinapoylmalate from sinapoylglucose. Mutants accumulate excess sinapoylglucose.
Yes	At3g26770	oxidoreductase; short-chain dehydrogenase/reductase (SDR) family protein, similar to sex determination protein tasselseed 2 SP:P50160 from (Zea mays)
Yes	At3g57880	unknown protein; C2 domain-containing protein, contains INTERPRO:IPR000008 C2 domain
Yes	At4g02480	ATP binding / ATPase/ nucleoside-triphosphatase/ nucleotide binding; AAA-type ATPase family protein, contains Pfam domain, PF00004: ATPase, AAA family; similar to Spastin (Swiss-Prot:Q9UBP0) (Homo sapiens) and Spastin (Fragment) (Swiss-Prot:Q9QYY8) (Mus musculus); similar to mitochondrial sorting protein 1 (MSP1) protein (TAT-binding homolog 4) (Swiss-Prot:P28737) (Saccharomyces cerevisiae)
Yes	At5g04360	alpha-amylase/ hydrolase, hydrolyzing O-glycosyl compounds; pullulanase, putative / starch debranching enzyme, putative, similar to pullulanase (Spinacia oleracea) GI:634093 (EC 3.2.1.41); contains Pfam profiles PF00128: Alpha amylase catalytic domain, PF02922: Isoamylase N-terminal domain
Yes	At5g07920	ATDGK1/DGK1 (DIACYLGLYCEROL KINASE 1, DIACYLGLYCEROL KINASE1); diacylglycerol kinase; Diacylglycerol kinase (phospholipid biosynthesis)
Yes	At5g10190	carbohydrate transporter/ sugar porter/ transporter; transporter-related, low similarity to spinster membrane proteins from (Drosophila melanogaster) GI:12003974, GI:12003976, GI:12003972, GI:12003970; contains Pfam profile PF00083: major facilitator superfamily protein
Yes	At1g12290	ATP binding; disease resistance protein (CC-NBS-LRR class), putative, domain signature CC-NBS-LRR exists, suggestive of a disease resistance protein.
Yes	At1g72200	protein binding / ubiquitin-protein ligase/ zinc ion binding; zinc finger (C3HC4-type RING finger) family protein, contains Pfam profile: PF00097: Zinc finger, C3HC4 type (RING finger)
Yes	At2g29340	oxidoreductase; short-chain dehydrogenase/reductase (SDR) family protein, similar to tropinone reductase-I GI:424160 from (Datura stramonium)
Yes	At1g55530	protein binding / ubiquitin-protein ligase/ zinc ion binding; zinc finger (C3HC4-type RING finger) family protein, contains Pfam domain, PF00097: Zinc finger, C3HC4 type (RING finger)
Yes	At1g14200	protein binding / ubiquitin-protein ligase/ zinc ion binding; zinc finger (C3HC4-type RING finger) family protein, contains Pfam profile: PF00097 zinc finger, C3HC4 type (RING finger)
Yes	At2g27940	protein binding / ubiquitin-protein ligase/ zinc ion binding; zinc finger (C3HC4-type RING finger) family protein, contains Pfam profile: PF00097 zinc finger, C3HC4 type (RING finger)
Yes	At1g08570	electron transporter/ thiol-disulfide exchange intermediate; thioredoxin family protein, contains Pfam profile: PF00085 Thioredoxin; similar to ESTs gb|T46281, gb|R83933, gb|N65879, emb|F14466, gb|N96726, gb|AA042340, and emb|Z18150
Yes	At4g05020	calcium ion binding / disulfide oxidoreductase; NADH dehydrogenase-related, similar to alternative NADH-dehydrogenase (Yarrowia lipolytica) GI:3718005, 64 kDa mitochondrial NADH dehydrogenase (Neurospora crassa) GI:4753821; contains Pfam profile PF00070: Pyridine nucleotide-disulphide oxidoreductase
Yes	At1g23050	unknown protein; hydroxyproline-rich glycoprotein family protein, contains proline-rich extensin domains, INTERPRO:IPR002965
Yes	At1g30200	unknown protein; F-box family protein, contains Pfam PF00646: F-box domain; similar to hypothetical protein GI:2832643 from (Arabidopsis thaliana)
Yes	At1g62040	microtubule binding; autophagy 8c (APG8c), identical to autophagy 8c (Arabidopsis thaliana) GI:19912155; contains Pfam profile PF02991: Microtubule associated protein 1A/1B, light chain 3
Yes?	At2g13360	AGT (ALANINE:GLYOXYLATE AMINOTRANSFERASE); AGT1 encodes peroxisomal alanine : glyoxylate aminotransferase. It is involved in photorespiration.
Yes?	At1g03400	unknown protein; 2-oxoglutarate-dependent dioxygenase, putative, similar to 2A6 (GI:599622) and tomato ethylene synthesis regulatory protein E8 (SP|P10967); similar to ESTs emb|Z34690, gb|T04168, gb|H37738, gb|T76913, gb|T43801, amd gb|T21964
Yes?	At1g76460	RNA binding / nucleic acid binding; RNA recognition motif (RRM)-containing protein, low similarity to RRM-containing protein SEB-4 (Xenopus laevis) GI:8895698; contains Pfam profile: PF00076 RNA recognition motif. (a.k.a. RRM, RBD, or RNP domain)
Yes?	At1g77000	ubiquitin-protein ligase; F-box family protein, similar to GP|21554029| F-box protein AtFBL5 from (Arabidopsis thaliana); similar to F-box protein FBL2 GI:6063090 from (Homo sapiens)
Yes?	At1g80920	J8; heat shock protein binding / unfolded protein binding; J8 mRNA, nuclear gene encoding plastid protein, complete
Yes?	At2g41260	M17; Late-embryogenesis-abundant gene. Involved in the acquisition of desiccation tolerance during late phase of embryogenesis.
Yes?	At3g22490	unknown protein; late embryogenesis abundant protein, putative / ç protein, putative, similar to LEA protein in group 5 (AtECP31) (Arabidopsis thaliana) GI:1526422; contains Pfam profile PF04927: Seed maturation protein
Yes?	At3g22500	ATECP31; mRNA for LEA protein in group 5, complete cds
Yes?	At3g26150	CYP71B16; heme binding / iron ion binding / monooxygenase/ oxygen binding; putative cytochrome P450
Yes?	At3g26230	CYP71B24; heme binding / iron ion binding / monooxygenase/ oxygen binding; putative cytochrome P450
Yes?	At3g28730	ATHMG (HIGH MOBILITY GROUP); transcription factor; A.thaliana mRNA for high mobility group protein, complete cds
Yes?	At3g59950	peptidase; autophagy 4b (APG4b), identical to autophagy 4b (Arabidopsis thaliana) gi|19912145|dbj|BAB88384
Yes?	At4g09610	GASA2; gibberellin-regulated protein 2 (GASA2) / gibberellin-responsive protein 2, identical to SP|P46688 Gibberellin-regulated protein 2 precursor {Arabidopsis thaliana}
Yes?	At3g26280	CYP71B4; heme binding / iron ion binding / monooxygenase/ oxygen binding; mRNA for cytochrome P450 monooxygenase, complete cds, clone
Yes?	At2g41070	EEL (ENHANCED EM LEVEL); DNA binding / transcription factor; AF334209 Arabidopsis thaliana bZIP protein DPBF4 mRNA, complete cds
Yes?	At1g72770	HAB1; catalytic/ protein phosphatase type 2C/ protein serine/threonine phosphatase; mutant has ABA hypersensitive inhibition of seed germination; Protein Phosphatase 2C
Yes?	At1g77450	ANAC032; transcription factor; no apical meristem (NAM) family protein, contains Pfam PF02365: No apical meristem (NAM) domain; similar to GRAB1 protein GB:CAA09371, a novel member of the NAC domain family
Yes?	At3g51920	CAM9 (CALMODULIN 9); calcium ion binding; encodes a divergent member of calmodulin, which is an EF-hand family of Ca2+-binding proteins. This gene is expressed in leaves, flowers and siliques. The gene functionally complements yeast calmodulin 1 (CAM1) but only when selected against the plasmid harboring wild-type yeast sequences. Also the protein does not form formed a complex with a basic amphi…
Yes?	At4g20070	metallopeptidase; peptidase M20/M25/M40 family protein, contains similarity to hydantoin utilization protein C (Pseudomonas sp.) SWISS-PROT:Q01264; contains Pfam profile PF01546: Peptidase family M20/M25/M40
Yes?	At5g05760	SYP31 (T-SNARE SED 5); t-SNARE; A SNARE protein (ortholog of syntaxin 5), a membrane fusion machine component involved in cytokinesis
Yes?	At2g07680	ATMRP11; member of MRP subfamily
Yes?	At1g22190	DNA binding / transcription factor; AP2 domain-containing transcription factor, putative, similar to AP2 domain containing protein RAP2.4 GI:2281633 from (Arabidopsis thaliana)
Yes?	At3g20770	EIN3 (ETHYLENE-INSENSITIVE3); transcription factor; ethylene-insensitive3
Yes?	At1g01230	unknown protein; ORMDL family protein, contains Pfam domain PF04061: ORMDL family
No	At1g03270	unknown protein; expressed protein, contains Pfam profile PF01595: Domain of unknown function
No	At1g07240	UDP-glycosyltransferase/ transferase, transferring glycosyl groups; UDP-glucoronosyl/UDP-glucosyl transferase family protein, contains Pfam profile: PF00201 UDP-glucoronosyl and UDP-glucosyl transferase
No	At1g01250	DNA binding / transcription factor; encodes a member of the DREB subfamily A-4 of ERF/AP2 transcription factor family. The protein contains one AP2 domain. There are 17 members in this subfamily including TINY.
No	At1g01360	unknown protein; expressed protein, similar to hypothetical protein GB:CAB45785 GI:5262156 from (Arabidopsis thaliana)
No	At1g03470	unknown protein; kinase interacting family protein, similar to kinase interacting protein 1 (GI:13936326) (Petunia integrifolia)
No	At1g03990	oxidoreductase; alcohol oxidase-related, low similarity to long chain fatty alcohol oxidase from Candida cloacae (GI:6983581), Candida tropicalis (GI:6983594); Location of EST 248L9T7, gb|AA713296
No	At1g05340	unknown protein; expressed protein
No	At1g05510	unknown protein; expressed protein
No	At1g07500	unknown protein; expressed protein, ; expression supported by MPSS
No	At1g09250	transcription factor; expressed protein
No	At1g10050	hydrolase, hydrolyzing O-glycosyl compounds; glycosyl hydrolase family 10 protein / carbohydrate-binding domain-containing protein, similar to GB:AAD27896 to endoxylanases gi|1255238 (Thermoanaerobacterium thermosulfurigenes), gi|1813595 (Hordeum vulgare) and others ; contains Pfam profiles PF00331: Glycosyl hydrolase family 10, PF02018: Carbohydrate binding domain
No	At1g12600	unknown protein; expressed protein
No	At1g13960	WRKY4; transcription factor; AF224703 Arabidopsis thaliana WRKY DNA-binding protein 4 (WRKY4) mRNA, complete cds
No	At1g14490	unknown protein; DNA-binding protein-related, contains similarity to DNA-binding proteins
No	At1g14530	virion binding; tobamovirus multiplication protein 3, putative / TOM3, putative (THH1), identical to THH1 (GI:15706301) (Arabidopsis thaliana); supporting cDNA gi|15706300|dbj|AB057678.1|
No	At1g14740	unknown protein; expressed protein
No	At1g14870	unknown protein; expressed protein, similar to PGPS/D12 (Petunia x hybrida) GI:4105794; contains Pfam profile PF04749: Protein of unknown function, DUF614
No	At1g14950	unknown protein; major latex protein-related / MLP-related, low similarity to major latex protein {Papaver somniferum}(GI:294060) ; contains Pfam profile PF00407: Pathogenesis-related protein Bet v I family
No	At1g16770	unknown protein; expressed protein
No	At1g17830	unknown protein; expressed protein
No	At1g17990	12-oxophytodienoate reductase; 12-oxophytodienoate reductase, putative, similar to OPR1 (GI:3882355) and OPR2 (GI:3882356)
No	At1g18100	E12A11; phosphatidylethanolamine binding; E12A11 protein (E12A11) mRNA, complete cds
No	At1g19110	unknown protein; inter-alpha-trypsin inhibitor heavy chain-related, similar to SP|Q61704 Inter-alpha-trypsin inhibitor heavy chain H3 precursor {Mus musculus}; contains Pfam profile PF00092: von Willebrand factor type A domain
No	At1g19530	unknown protein; expressed protein
No	At1g19540	unknown protein; isoflavone reductase, putative, similar to SP|P52577; contains isoflavone reductase domain PF02716
No	At1g19610	LCR78/PDF1.4; plant defensin-fusion protein, putative (PDF1.4), plant defensin protein family member, personal communication, Bart Thomma (Bart.Thomma@agr.kuleuven.ac.be); similar to SWISS-PROT:P30224, Cysteine-rich antifungal protein 1 precursor (AFP1)(Arabidopsis thaliana)
No	At1g21400	3-methyl-2-oxobutanoate dehydrogenase (2-methylpropanoyl-transferring)/ oxidoreductase, acting on the aldehyde or oxo group of donors, disulfide as acceptor; 2-oxoisovalerate dehydrogenase, putative / 3-methyl-2-oxobutanoate dehydrogenase, putative / branched-chain alpha-keto acid dehydrogenase E1 alpha subunit, putative, similar to branched-chain alpha-keto acid dehydrogenase E1-alpha subunit (G…
No	At1g21680	unknown protein; expressed protein, similar to TolB protein precursor (SP:Q9ZDM5) {Rickettsia prowazekii}; ESTs gb|N96028, gb|F14286, gb|T20680, gb|F14443, gb|AA657300 and gb|N65244 come from this gene
No	At1g23070	unknown protein; expressed protein, contains Pfam profile PF03619: Domain of unknown function
No	At1g23120	unknown protein; major latex protein-related / MLP-related, low similarity to major latex protein {Papaver somniferum}(GI:294060); Location of EST gb|T88564 ; contains Pfam profile PF00407: Pathogenesis-related protein Bet v I family
No	At1g23550	SRO2; Encodes a protein with similarity to RCD1 but without the WWE domain. The protein does have a PARP signature upstream of the C-terminal protein interaction domain. The PARP signature may bind NAD+ and attach the ADP-ribose-moiety from NAD+ to the target molecule. Its presence suggests a role for the protein in ADP ribosylation.
No	At1g23710	unknown protein; expressed protein
No	At1g24600	unknown protein; expressed protein
No	At1g27730	ZAT10; nucleic acid binding / transcription factor/ zinc ion binding; Related to Cys2/His2-type zinc-finger proteins found in higher plants.Compensated for a subset of calcineurin deficiency in yeast.Salt tolerance produced by ZAT10 appeared to be partially dependent on ENA1/PMR2, a P-type ATPase required for Li+ and Na+ efflux in yeast.
No	At1g28330	DRM1 (DORMANCY-ASSOCIATED PROTEIN 1); dormancy-associated protein (DRM1) mRNA, complete cds
No	At1g28380	unknown protein; expressed protein
No	At1g29970	unknown protein; expressed protein, similar to GI:3128228 from (Arabidopsis thaliana) (Nature 402 (6763), 761-768 (1999))
No	At1g30110	bis(5'-nucleosyl)-tetraphosphatase (asymmetrical); diadenosine 5',5'''-P1,P4-tetraphosphate hydrolase, putative, similar to diadenosine 5',5'''-P1,P4-tetraphosphate hydrolase GI:1888557 from (Lupinus angustifolius), (Hordeum vulgare subsp. vulgare) GI:2564253; contains Pfam profile PF00293: NUDIX domain
No	At1g31480	SGR2 (SHOOT GRAVITROPISM 2); SGR2 is involved in the formation and function of the vacuole
No	At1g32290	unknown protein; expressed protein
No	At1g32700	binding; zinc-binding family protein, similar to zinc-binding protein (Pisum sativum) GI:16117799; contains Pfam profile PF04640 : Protein of unknown function, DUF597
No	At1g32740	unknown protein; expressed protein
No	At1g44414	unknown protein; expressed protein
No	At1g44446	CH1 (CHLORINA 1); chlorophyll a oxygenase; Encodes chlorophyll a oxidase which converts chlorophyllide A to chlorophyllide B by catalyzing two successive hydroxylations at the 7-methyl group of chlorophyllide A . Mutants are deficient in pigments that associate with thylakoid membrane proteins, lacking chlorophyll b and light-harvesting proteins of photosystem II.
No	At1g45150	unknown protein; expressed protein
No	At1g48620	DNA binding; histone H1/H5 family protein, weak similarity to HMG I/Y like protein (Glycine max) GI:15706274, HMG-I/Y protein HMGa (Triticum aestivum) GI:20502966; contains Pfam profiles PF00538: linker histone H1 and H5 family, PF02178: AT hook motif
No	At1g50290	unknown protein; expressed protein
No	At1g52920	catalytic; lanthionine synthetase C-like family protein, contains Pfam domain, PF05147: Lanthionine synthetase C-like protein
No	At1g53670	unknown protein; transcription factor-related, similar to pilin-like transcription factor (Homo sapiens) GI:5059062; contains Pfam profile PF01641: SelR domain
No	At1g54130	RSH3 (RELA/SPOT HOMOLOG 3); catalytic; RelA/SpoT protein, putative (RSH3), identical to RSH3 (RelA/SpoT homolog) GI:7141308 from (Arabidopsis thaliana); contains Pfam profiles PF01966: HD domain, PF04607: Region found in RelA / SpoT proteins
No	At1g54860	unknown protein; expressed protein
No	At1g56280	ATDI19; encodes a gene whose transcript level in root and leaves increases to progressive drought stress. The increase in transcript level is independent from abscisic acid level. Sequence is not similar to any protein of known function. It appears to be a member of plant-specific gene family.
No	At1g63240	unknown protein; expressed protein
No	At1g63300	unknown protein; expressed protein, similar to Intracellular protein transport protein USO1 (Swiss-Prot:P25386) (Saccharomyces cerevisiae); similar to Myosin II heavy chain, non muscle (Swiss-Prot:P08799) (Dictyostelium discoideum)
No	At1g64660	catalytic; Cys/Met metabolism pyridoxal-phosphate-dependent enzyme family protein, similar to SP|P13254 Methionine gamma-lyase (EC 4.4.1.11) (L-methioninase) {Pseudomonas putida}; contains Pfam profile PF01053: Cys/Met metabolism PLP-dependent enzyme
No	At1g66770	unknown protein; nodulin MtN3 family protein, contains Pfam PF03083 MtN3/saliva family; similar to LIM7 (cDNAs induced in meiotic prophase in lily microsporocytes) GI:431154 from (Lilium longiflorum)
No	At1g67340	unknown protein; zinc finger (MYND type) family protein / F-box family protein
No	At1g67930	unknown protein; Golgi transport complex protein-related, similar to golgi transport complex protein (GTC90) GB:5453670 (Homo sapiens) (stimulates in vitro Golgi transport J. Biol. Chem. 273 (45), 29565-29576 (1998))
No	At1g69260	unknown protein; expressed protein
No	At1g69790	ATP binding / kinase/ protein kinase/ protein serine/threonine kinase/ protein-tyrosine kinase; protein kinase, putative, similar to protein kinase APK1A (Arabidopsis thaliana) SWISS-PROT:Q06548
No	At1g70520	kinase; protein kinase family protein, contains Pfam domain, PF00069: Protein kinase domain
No	At1g72650	TRFL6 (TRF-LIKE 6); DNA binding / transcription factor; Arabidopsis thaliana myb family transcription factor (At1g72650)
No	At1g73020	unknown protein; similar to PREDICTED: similar to expressed sequence AI604832 [Rattus norvegicus] (GB:XP_236774.3); contains InterPro domain Protein of unknown function DUF590 (InterPro:IPR007632)
No	At1g75540	transcription factor/ zinc ion binding; zinc finger (B-box type) family protein, similar to zinc finger protein GB:BAA33202 GI:3618312 from (Oryza sativa)
No	At1g75810	unknown protein; expressed protein
No	At1g76590	binding; zinc-binding family protein, similar to zinc-binding protein (Pisum sativum) GI:16117799; contains Pfam profile PF04640 : Protein of unknown function, DUF597
No	At1g76820	unknown protein; expressed protein
No	At1g76990	ACR3; similar to ACT domain containing protein (ACR4) [Arabidopsis thaliana] (TAIR:At1g69040.2); similar to ACT domain containing protein (ACR4) [Arabidopsis thaliana] (TAIR:At1g69040.1); similar to putative ACT domain containing protein, ACR4, with alternative splicing forms [Oryza sativa (japonica cultivar-group)] (GB:XP_468663.1); contains InterPro domain Amino acid-binding ACT (InterPro:IPR00…
No	At1g77090	unknown protein; thylakoid lumenal 29.8 kDa protein, identical to SP|O49292|TL30_ARATH (Arabidopsis thaliana);contains a PsbP domain AF370571; SIMILAR TO GI:13926195--F22K20.16
No	At1g78895	unknown protein; expressed protein
No	At1g80180	unknown protein; expressed protein
No	At2g01080	unknown protein; expressed protein
No	At2g01930	unknown protein; expressed protein
No	At2g02680	protein binding / zinc ion binding; DC1 domain-containing protein, contains Pfam profile PF03107: DC1 domain
No	At2g02710	signal transducer/ two-component sensor molecule; PAC motif-containing protein, similar to nonphototropic hypocotyl 1 (Zea mays) GI:2687358; contains Pfam profile PF00785: PAC motif
No	At2g03730	ACR5; Member of a small family of ACT domain containing proteins. ACT domains are thought to be involved in amino acid binding.
No	At2g04690	unknown protein; cellular repressor of E1A-stimulated genes (CREG) family, contains 1 transmembrane domain; similar to CREG2 (GI:24371079) (Homo sapiens) and (GI:24371081) (Mus musculus); similar to cellular repressor of E1A-stimulated genes CREG (GI:3550343) (Homo sapiens)
No	At2g15695	unknown protein; expressed protein, contains Pfam PF05705: Eukaryotic protein of unknown function (DUF829)
No	At2g15960	unknown protein; expressed protein
No	At2g16595	unknown protein; similar to putative SSR alpha subunit [Oryza sativa (japonica cultivar-group)] (GB:BAD53577.1); contains InterPro domain Translocon-associated protein (TRAP), alpha subunit (InterPro:IPR005595)
No	At2g18280	phosphoric diester hydrolase/ transcription factor; similar to F-box family protein / tubby family protein [Arabidopsis thaliana] (TAIR:At1g47270.1); similar to F-box family protein / tubby family protein [Arabidopsis thaliana] (TAIR:At2g47900.1); similar to putative tubby-like protein [Oryza sativa (japonica cultivar-group)] (GB:XP_467371.1); contains InterPro domain Cyclin-like F-box (InterPro:…
No	At2g19350	unknown protein; expressed protein
No	At2g20230	unknown protein; expressed protein
No	At2g20770	catalytic; lanthionine synthetase C-like family protein, contains Pfam domain, PF05147: Lanthionine synthetase C-like protein
No	At2g21780	unknown protein; expressed protein
No	At2g21820	unknown protein; expressed protein
No	At2g23240	zinc ion binding; plant EC metallothionein-like family 15 protein, identical to EC protein homolog 2 (SP:Q42377) {Arabidopsis thaliana}; identical to an EST: GB:X92116:ATECPRHOM; contains a vertebrate metallothionein signature (PS00203); contains Pfam profile PF02068: Plant PEC family metallothionein
No	At2g23590	catalytic/ hydrolase; hydrolase, alpha/beta fold family protein, similar to ethylene-induced esterase (Citrus sinensis) GI:14279437, polyneuridine aldehyde esterase (Rauvolfia serpentina) GI:6651393; contains Pfam profile PF00561: hydrolase, alpha/beta fold family
No	At2g24100	unknown protein; expressed protein, similar to expressed protein [Arabidopsis thaliana] (TAIR:At4g30780.1); similar to hypothetical protein [Pinus pinaster] (GB:CAC84497.1)
No	At2g25625	unknown protein; expressed protein
No	At2g28350	ARF10; transcription factor; auxin-responsive factor (ARF10), similar to auxin response factor 10 GI:6165644 from (Arabidopsis thaliana); identical to cDNA auxin response factor 10 (ARF10) mRNA, partial cds GI:6165643
No	At2g28400	unknown protein; expressed protein, contains Pfam profile PF04520: Protein of unknown function, DUF584
No	At2g29300	oxidoreductase; tropinone reductase, putative / tropine dehydrogenase, putative, similar to tropinone reductase SP:P50165 from (Datura stramonium)
No	At2g30350	nuclease; endo/excinuclease amino terminal domain-containing protein, contains Pfam domain PF01541: Endo/excinuclease amino terminal domain
No	At2g31130	unknown protein; expressed protein
No	At2g33520	unknown protein; expressed protein
No	At2g33830	unknown protein; dormancy/auxin associated family protein, contains Pfam profile: PF05564 dormancy/auxin associated protein
No	At2g34600	unknown protein; expressed protein
No	At2g35820	unknown protein; expressed protein
No	At2g36220	unknown protein; expressed protein
No	At2g36550	unknown protein; expressed protein
No	At2g36810	unknown protein; expressed protein
No	At2g39570	amino acid binding; ACT domain-containing protein, contains Pfam ACT domain PF01842
No	At2g39580	unknown protein; expressed protein
No	At2g40170	ATEM6 (ARABIDOPSIS EARLY METHIONINE-LABELLED 6); activated by direct binding of ABI5 to its promoter, involved in response to ABA
No	At2g42000	zinc ion binding; plant EC metallothionein-like family 15 protein, 84 C-terminal residues identical to EC protein homolog 1 (SP:P93746) {Arabidopsis thaliana}; contains Pfam PF02068: Plant PEC family metallothionein profile;
No	At2g44010	unknown protein; expressed protein
No	At2g45210	unknown protein; auxin-responsive protein-related, weakly similar to small auxin up RNA (GI:546362) {Arabidopsis thaliana}
No	At2g45600	catalytic; expressed protein, low similarity to PrMC3 (Pinus radiata) GI:5487873
No	At2g46690	unknown protein; auxin-responsive family protein, similar to indole-3-acetic acid induced protein ARG7 (SP:P32295) (Phaseolus aureus)
No	At3g01490	ATP binding / kinase/ protein kinase/ protein serine/threonine kinase/ protein-tyrosine kinase; protein kinase, putative, similar to ATMRK1 (Arabidopsis thaliana) gi|2351097|dbj|BAA22079
No	At3g03180	unknown protein; Got1-like family protein, contains Pfam profile: PF04178 Got1-like family
No	At3g03230	catalytic; esterase/lipase/thioesterase family protein, contains Interpro entry IPR000379
No	At3g03240	catalytic; esterase/lipase/thioesterase family protein, contains Interpro entry IPR000379
No	At3g03310	phosphatidylcholine-sterol O-acyltransferase; lecithin:cholesterol acyltransferase family protein / LACT family protein, weak similarity to LCAT-like lysophospholipase (LLPL) (Homo sapiens) GI:4589720; contains Pfam profile PF02450: Lecithin:cholesterol acyltransferase (phosphatidylcholine-sterol acyltransferase)
No	At3g03590	unknown protein; SWIB complex BAF60b domain-containing protein, contains Pfam profile PF02201: BAF60b domain of the SWIB complex
No	At3g03870	unknown protein; expressed protein, predicted using genefinder
No	At3g07760	unknown protein; expressed protein
No	At3g07780	protein binding / zinc ion binding; expressed protein
No	At3g08720	ATPK19; kinase; ATPK19 mRNA for ribosomal-protein S6 kinase homolog,
No	At3g10020	unknown protein; expressed protein
No	At3g10420	ATP binding / nucleoside-triphosphatase/ nucleotide binding; sporulation protein-related, similar to hypothetical proteins: GB:P51281 (Chloroplast Porphyra purpurea), GB:BAA16982 (Synechocystis sp), GB:P49540 (Odontella sinensis), GB:AAB82669 (Chloroplast Cyanidium caldarium); similar to stage III sporulation protein AA (GI:18145497) (Clostridium perfringens str. 13); similar to stage III sporula…
No	At3g14050	RSH2 (RELA-SPOT HOMOLOG); catalytic; RelA/SpoT protein, putative (RSH2), nearly identical to RelA/SpoT homolog RSH2 (Arabidopsis thaliana) GI:7141306; contains Pfam profiles PF01966: HD domain, PF04607: Region found in RelA / SpoT proteins
No	At3g14595	unknown protein; expressed protein
No	At3g16120	microtubule motor; dynein light chain, putative, similar to SP|O02414 Dynein light chain LC6, flagellar outer arm {Anthocidaris crassispina}; contains Pfam profile PF01221: Dynein light chain type 1
No	At3g19290	ABF4 (ABRE BINDING FACTOR 4); DNA binding / transcription factor/ transcriptional activator; bZIP transcription factor with specificity for abscisic acid-responsive elements (ABRE). Mediate ABA-dependent stress responses.
No	At3g20340	unknown protein; expressed protein
No	At3g20660	carbohydrate transporter/ sugar porter; similar to sugar transporter family protein [Arabidopsis thaliana] (TAIR:At1g73220.1); similar to putative organic cation transport protein [Phaseolus vulgaris] (GB:AAO83155.1); contains InterPro domain Major facilitator superfamily (MFS) (InterPro:IPR007114); contains InterPro domain General substrate transporter (InterPro:IPR005828)
No	At3g26580	unknown protein; expressed protein
No	At3g27210	unknown protein; expressed protein
No	At3g27440	ATP binding / kinase/ uracil phosphoribosyltransferase/ uridine kinase; uracil phosphoribosyltransferase, putative / UMP pyrophosphorylase, putative / UPRTase, putative, similar to SP|O65583 Uracil phosphoribosyltransferase (EC 2.4.2.9) (UMP pyrophosphorylase) (UPRTase) {Arabidopsis thaliana}; contains Pfam profile PF00485: Phosphoribulokinase / Uridine kinase family
No	At3g29575	unknown protein; expressed protein
No	At3g45820	unknown protein; expressed protein
No	At3g45900	unknown protein; expressed protein
No	At3g48860	unknown protein; expressed protein
No	At3g50810	unknown protein; integral membrane protein, putative, contains 4 transmembrane domains; contains Pfam PF04535 : Domain of unknown function (DUF588); similar to putative ethylene responsive element binding protein (GI:22135858) (Arabidopsis thaliana)
No	At3g51720	unknown protein; expressed protein, contains Pfam PF05701: Plant protein of unknown function (DUF827)
No	At3g51810	ATEM1; Encodes a ABA-inducible protein that accumulates during seed maturation, in parallel with its corresponding mRNA but with a 3 d delay. During germination, AtEm1 protein undergoes two successive cleavages before being degraded. Both proteins are more stable than the corresponding mRNA. The gene can be activated by the basic leucine zipper transcription factor ABI5.
No	At3g51860	CAX3; cation:cation antiporter; member of Low affinity calcium antiporter CAX2 family
No	At3g51890	unknown protein; expressed protein, protein At2g40060 - Arabidopsis thaliana, EMBL:AF002109
No	At3g51940	unknown protein; expressed protein
No	At3g52110	unknown protein; expressed protein
No	At3g52480	unknown protein; expressed protein
No	At3g53040	unknown protein; late embryogenesis abundant protein, putative / LEA protein, putative, similar to LEA protein in group 3 (Arabidopsis thaliana) GI:1526424; contains Pfam profile PF02987: Late embryogenesis abundant protein
No	At3g53420	PIP2A; a member of the plasma membrane intrinsic protein subfamily PIP2. localizes to the plasma membrane and exhibits water transport activity in Xenopus oocyte. expressed specifically in the vascular bundles and protein level increases slightly during leaf dev
No	At3g56880	unknown protein; VQ motif-containing protein, contains PF05678: VQ motif
No	At3g62090	PIL2 (PHYTOCHROME INTERACTING FACTOR 3-LIKE 2); transcription factor; encodes a novel Myc-related bHLH transcription factor, which physically associated with APRR1/TOC1 and is a member of PIF3 transcription factor family.
No	At4g01026	unknown protein; expressed protein
No	At4g01970	hydrolase, hydrolyzing O-glycosyl compounds; similar to raffinose synthase family protein [Arabidopsis thaliana] (TAIR:At5g40390.1); similar to raffinose synthase [Cucumis sativus] (GB:AAD02832.1); similar to galactinol-raffinose galactosyltransferase [Vigna angularis] (GB:CAB64363.1); similar to putative alkaline alpha galactosidase I [Oryza sativa (japonica cultivar-group)] (GB:XP_550270.1); si…
No	At4g03200	unknown protein; expressed protein, contains Pfam PF03190: Protein of unknown function, DUF255
No	At4g03560	ATTPC1 (TWO-PORE CHANNEL 1); calcium channel/ voltage-gated calcium channel; Encodes a depolarization-activated Ca(2+) channel. Anti-sense experiments with this gene as well as Sucrose-H(+) symporters and complementation of yeast sucrose uptake mutant cch1 suggest that this protein mediates a voltage-activated Ca(2+ )influx. Mutants lack detectable SV channel activity suggesting TPC1 is essential…
No	At4g05070	unknown protein; expressed protein
No	At4g13530	unknown protein; expressed protein, predicted protein, Arabidopsis thaliana
No	At4g15620	unknown protein; integral membrane family protein, contains TIGRFAM TIGR01569 : plant integral membrane protein TIGR01569; contains Pfam PF04535 : Domain of unknown function (DUF588)
No	At4g17900	binding; zinc-binding family protein, similar to zinc-binding protein (Pisum sativum) GI:16117799; contains Pfam profile PF04640 : Protein of unknown function, DUF597
No	At4g20820	electron carrier/ oxidoreductase; FAD-binding domain-containing protein, similar to SP|P30986 reticuline oxidase precursor (Berberine-bridge-forming enzyme) (BBE) (Tetrahydroprotoberberine synthase) (Eschscholzia californica); contains PF01565 FAD binding domain
No	At4g23493	unknown protein; expressed protein
No	At4g24220	VEP1 (VEIN PATTERNING); Involved in vascular development.
No	At4g27410	RD26; transcription factor; Encodes a gene induced in response to dessication.
No	At4g29890	electron carrier/ iron ion binding / oxidoreductase; choline monooxygenase, putative (CMO-like), similar to Choline monooxygenase, chloroplast precursor (EC 1.14.15.7) from {Amaranthus tricolor} SP|Q93XE1, {Beta vulgaris} SP|O22553; contains Pfam Rieske (2Fe-2S) domain PF00355
No	At4g30600	GTP binding / GTPase/ RNA binding / nucleoside-triphosphatase/ nucleotide binding / signal recognition particle binding; signal recognition particle receptor alpha subunit family protein, similar to Signal recognition particle receptor alpha subunit (SR-alpha) (Docking protein alpha) (DP-alpha) (SP:P08240) (Homo sapiens}; similar to Signal recognition particle receptor alpha subunit (SR-alpha) (D…
No	At4g31270	transcription factor; expressed protein
No	At4g32870	unknown protein; expressed protein, hypothetical protein F17H15.20 Arabidopsis thaliana chromosome II BAC F17H15, PID:g3643606
No	At4g33980	unknown protein; expressed protein
No	At4g34320	unknown protein; expressed protein, similar to At14a, GI:11994571 and GI:11994573 (Arabidopsis thaliana)
No	At4g35240	unknown protein; expressed protein, contains Pfam domains, PF04782: Protein of unknown function (DUF632) and PF04783: Protein of unknown function (DUF630)
No	At4g36670	carbohydrate transporter/ sugar porter; mannitol transporter, putative, similar to mannitol transporter (Apium graveolens var. dulce) GI:12004316; contains Pfam profile PF00083: major facilitator superfamily protein
No	At4g37560	formamidase/ hydrolase, acting on carbon-nitrogen (but not peptide) bonds, in linear amides; formamidase, putative / formamide amidohydrolase, putative, similar to SP|Q50228 Formamidase (EC 3.5.1.49) (Formamide amidohydrolase) {Methylophilus methylotrophus}; contains Pfam profile PF03069: Acetamidase/Formamidase family
No	At5g01300	phosphatidylethanolamine binding; phosphatidylethanolamine-binding family protein, similar to cold-regulated protein (Hordeum vulgare subsp. vulgare) GI:10799810; contains Pfam profile PF01161: Phosphatidylethanolamine-binding protein
No	At5g04010	unknown protein; expressed protein, similar to expressed protein [Arabidopsis thaliana] (TAIR:At5g03920.1); similar to hypothetical protein [Oryza sativa (japonica cultivar-group)] (GB:BAD68285.1)
No	At5g04860	unknown protein; expressed protein
No	At5g05320	monooxygenase; monooxygenase, putative (MO3), similar to GI:3426064; identical to cDNA monooxygenase 3, partial GI:3426065
No	At5g06370	unknown protein; NC domain-containing protein, contains Pfam domain, PF04970: NC domain
No	At5g07070	CIPK2 (CBL-INTERACTING PROTEIN KINASE 2); ATP binding / kinase/ protein kinase/ protein serine/threonine kinase/ protein-tyrosine kinase; CBL-interacting protein kinase 2 (CIPK2) mRNA, complete cds
No	At5g07220	protein binding; BAG domain-containing protein, contains Pfam:PF02179 BAG domain
No	At5g08240	unknown protein; expressed protein
No	At5g08430	unknown protein; SWIB complex BAF60b domain-containing protein / plus-3 domain-containing protein / GYF domain-containing protein, similar to CPRF interacting protein (Petroselinum crispum) GI:9588690; contains Pfam profiles PF02201: BAF60b domain of the SWIB complex, PF03126: Plus-3 domain, PF02213: GYF domain; contains non-conensus AT-AC splice sites at intron 5
No	At5g09990	unknown protein; expressed protein
No	At5g10695	unknown protein; expressed protein
No	At5g13240	unknown protein; expressed protein, prdeicted proteins, Schizosaccharomyces pombe
No	At5g16550	unknown protein; expressed protein
No	At5g18450	DNA binding / transcription factor; encodes a member of the DREB subfamily A-2 of ERF/AP2 transcription factor family. The protein contains one AP2 domain. There are eight members in this subfamily including DREB2A AND DREB2B that are involved in response to drought.
No	At5g18630	triacylglycerol lipase; lipase class 3 family protein, low similarity to Triacylglycerol Acylhydrolase (E.C.3.1.1.3) (Rhizomucor miehei) GI:230348; contains Pfam profile PF01764: Lipase
No	At5g18880	glucose transporter; expressed protein, ; expression supported by MPSS
No	At5g22470	NAD+ ADP-ribosyltransferase; similar to poly (ADP-ribose) polymerase, putative / NAD(+) ADP-ribosyltransferase, putative / poly(ADP-ribose) synthetase, putative [Arabidopsis thaliana] (TAIR:At2g31320.1); similar to putative seed maturation protein [Oryza sativa (japonica cultivar-group)] (GB:XP_466090.1); contains InterPro domain WGR (InterPro:IPR008893); contains InterPro domain Poly(ADP-ribose)…
No	At5g23460	unknown protein; expressed protein
No	At5g24930	transcription factor/ zinc ion binding; zinc finger (B-box type) family protein, similar to CONSTANS-like protein 1 GI:4091804 from (Malus x domestica)
No	At5g24950	CYP71A15; heme binding / iron ion binding / monooxygenase/ oxygen binding; putative cytochrome P450
No	At5g25170	unknown protein; expressed protein
No	At5g25560	protein binding / ubiquitin-protein ligase/ zinc ion binding; zinc finger (C3HC4-type RING finger) family protein, contains Pfam domain PF00097: Zinc finger, C3HC4 type (RING finger)
No	At5g26340	MSS1; carbohydrate transporter/ sugar porter; putative hexose transporter MSS1 (F9D12.17) mRNA, complete
No	At5g26840	unknown protein; expressed protein
No	At5g35580	ATP binding / kinase/ protein kinase/ protein serine/threonine kinase/ protein-tyrosine kinase; protein kinase, putative, similar to auxin-regulated dual specificity cytosolic kinase (Lycopersicon esculentum) gi|14484938|gb|AAK62821
No	At5g37260	DNA binding / transcription factor; myb family transcription factor, contains Pfam profile: PF00249 myb-like DNA-binding domain
No	At5g37670	unknown protein; 15.7 kDa class I-related small heat shock protein-like (HSP15.7-CI), contains Pfam profile: PF00011 Hsp20/alpha crystallin family; identified in Scharf, K-D., et al,Cell Stress & Chaperones (2001) 6: 225-237.
No	At5g38780	S-adenosylmethionine-dependent methyltransferase; S-adenosyl-L-methionine:carboxyl methyltransferase family protein, similar to defense-related protein cjs1 (Brassica carinata)(GI:14009292), caffeine synthase (Camellia sinensis)(GI:9967143), SAM:benzoic acid carboxyl methyltransferase (Antirrhinum majus)(GI:9789277)
No	At5g39660	DNA binding / transcription factor; Dof-type zinc finger domain-containing protein, similar to H-protein promoter binding factor-2a GI:3386546 from (Arabidopsis thaliana)
No	At5g39720	unknown protein; avirulence-responsive protein-related / avirulence induced gene (AIG) protein-related, similar to SP|P54121 AIG2 protein {Arabidopsis thaliana}
No	At5g42290	unknown protein; transcription activator-related, contains weak similarity to beta-cell E-box transcription activator 1 gi|529197|gb|AAA65702
No	At5g42810	ATIPK1; inositol pentakisphosphate 2-kinase; Encodes an inositol tetra-/pentaphosphate 2-kinase, involved in the biosynthesis of phytic acid, a regulator of intracellular signaling, a highly abundant animal antinutrient, and a phosphate and mineral storage compound in plant seeds.
No	At5g43440	unknown protein; 2-oxoglutarate-dependent dioxygenase, putative, similar to 2A6 (GI:599622) and tomato ethylene synthesis regulatory protein E8 (SP|P10967)
No	At5g45130	RHA1; small GTP binding protein
No	At5g45310	unknown protein; expressed protein
No	At5g45630	unknown protein; expressed protein, contains Pfam profile PF04520: Protein of unknown function, DUF584
No	At5g45690	unknown protein; expressed protein
No	At5g46050	transporter; proton-dependent oligopeptide transport (POT) family protein, contains Pfam profile: PF00854 POT family
No	At5g46760	DNA binding / transcription factor; basic helix-loop-helix (bHLH) family protein
No	At5g47070	ATP binding / kinase/ protein kinase/ protein serine/threonine kinase/ protein-tyrosine kinase; protein kinase, putative, similar to protein kinase (Lophopyrum elongatum) gi|13022177|gb|AAK11674
No	At5g47160	unknown protein; YDG/SRA domain-containing protein, low similarity to nuclear protein np95 (Mus musculus) GI:4220590; contains Pfam profile PF02182: YDG/SRA domain
No	At5g47560	ATSDAT/ATTDT; malate transporter/ sodium:dicarboxylate symporter; Encodes a tonoplast malate/fumarate transporter.
No	At5g47610	protein binding / ubiquitin-protein ligase/ zinc ion binding; zinc finger (C3HC4-type RING finger) family protein, contains Pfam profile: PF00097 zinc finger, C3HC4 type (RING finger)
No	At5g48110	lyase; terpene synthase/cyclase family protein
No	At5g49120	unknown protein; senescence-associated protein-related, similar to senescence-associated protein SAG102 (GI:22331931) (Arabidopsis thaliana);
No	At5g50170	unknown protein; C2 domain-containing protein / GRAM domain-containing protein, low similarity to SP|P40748 Synaptotagmin III (SytIII) {Rattus norvegicus}; contains Pfam profiles PF00168: C2 domain, PF02893: GRAM domain
No	At5g50240	PIMT2 (PROTEIN-L-ISOASPARTATE METHYLTRANSFERASE 2); S-adenosylmethionine-dependent methyltransferase/ protein-L-isoaspartate (D-aspartate) O-methyltransferase; L-isoaspartyl methyltransferase 2 (PIMT2)gene, complete cds, alternatively spliced.
No	At5g50360	unknown protein; expressed protein
No	At5g51070	ERD1 (EARLY RESPONSIVE TO DEHYDRATION 1); ATP binding / ATPase/ nucleoside-triphosphatase/ nucleotide binding / protein binding; ATP-dependent Clp protease regulatory subunit
No	At5g54070	AT-HSFA9; DNA binding / transcription factor; member of Heat Stress Transcription Factor (Hsf) family
No	At5g54080	HGO (HOMOGENTISATE 1,2-DIOXYGENASE); homogentisate 1,2-dioxygenase; homogentisate 1,2-dioxygenase mRNA, complete cds
No	At5g55750	unknown protein; hydroxyproline-rich glycoprotein family protein, contains proline-rich extensin domains, INTERPRO:IPR002965
No	At5g55970	protein binding / ubiquitin-protein ligase/ zinc ion binding; zinc finger (C3HC4-type RING finger) family protein, contains Pfam profile: PF00097 zinc finger, C3HC4 type (RING finger)
No	At5g56140	nucleic acid binding; KH domain-containing protein
No	At5g57260	CYP71B10; heme binding / iron ion binding / monooxygenase/ oxygen binding; putative cytochrome P450
No	At5g58350	WNK4; kinase; Encodes a member of the WNK family (9 members in all) of protein kinases, the structural design of which is clearly distinct from those of other known protein kinases, such as receptor-like kinases and mitogen-activated protein kinases. Its transcription is under the control of circadian rhythms.
No	At5g58650	unknown protein; expressed protein
No	At5g58660	iron ion binding / isopenicillin-N synthase/ oxidoreductase, acting on paired donors, with incorporation or reduction of molecular oxygen, 2-oxoglutarate as one donor, and incorporation of one atom each of oxygen into both donors; oxidoreductase, 2OG-Fe(II) oxygenase family protein, similar to ACC oxidase, Lycopersicon esculentum (SP|P05116), gibberellin 3B-hydroxylase, Latuca sativa (gi:4164145)…
No	At5g58950	ATP binding / kinase/ protein kinase/ protein serine/threonine kinase/ protein-tyrosine kinase; protein kinase family protein, concontains protein kinase domain, Pfam:PF00069
No	At5g59800	MBD7; DNA binding; Protein containing methyl-CpG-binding domain.Has sequence similarity to human MBD proteins.
No	At5g61550	ATP binding / kinase/ protein kinase/ protein serine/threonine kinase/ protein-tyrosine kinase/ ubiquitin-protein ligase; protein kinase family protein, contains Pfam profile: PF00069 Eukaryotic protein kinase domain; protein kinase 1, PnPK1, Populus nigra, EMBL:AB041503
No	At5g61590	DNA binding / transcription factor; encodes a member of the ERF (ethylene response factor) subfamily B-3 of ERF/AP2 transcription factor family. The protein contains one AP2 domain. There are 18 members in this subfamily including ATERF-1, ATERF-2, AND ATERF-5.
No	At5g62480	ATGSTU9 (GLUTATHIONE S-TRANSFERASE TAU 9); glutathione transferase; Encodes glutathione transferase belonging to the tau class of GSTs. Naming convention according to Wagner et al. (2002).
No	At5g62570	calmodulin binding; calmodulin-binding protein, similar to calmodulin-binding protein TCB60 GI:1698548 from (Nicotiana tabacum)
No	At5g62850	unknown protein; nodulin MtN3 family protein, contains Pfam PF03083 MtN3/saliva family; similar to LIM7 (cDNAs induced in meiotic prophase in lily microsporocytes) GI:431154 from (Lilium longiflorum)
No	At5g63020	ATP binding; disease resistance protein (CC-NBS-LRR class), putative, domain signature CC-NBS-LRR exists, suggestive of a disease resistance protein.
No	At5g63190	unknown protein; MA3 domain-containing protein, low similarity to programmed cell death 4 protein (Gallus gallus) GI:12958564; contains Pfam profile PF02847: MA3 domain
No	At5g63860	UVR8 (UVB-RESISTANCE 8); UV resistance locus 8-1
No	At5g63905	unknown protein; expressed protein
No	At5g64210	AOX2; alternative oxidase; encodes an isoform of alternative oxidase, which is expressed in rosettes, stems, and roots. Transcript accumulates in dry seeds and decreased upon germination and is not affected by actinomycin A. Protein is localized to mitochondria.
No	At5g64780	unknown protein; expressed protein, similar to unknown protein (pir||T04031)
No	At5g64850	unknown protein; expressed protein
No	At5g65070	MAF4 (MADS AFFECTING FLOWERING 4); transcription factor; One of five splice variants encoding a MADS-box containing FLC paralog. This variant encodes a gene of 66 amino acids. Overexpression of splice variant I in the Landsberg ecotype leads to a delay in flowering, transcript levels of MAF4 are reduced after a 6 week vernalization.
No	At5g66080	catalytic/ protein phosphatase type 2C; protein phosphatase 2C family protein / PP2C family protein, similar to Ser/Thr protein phosphatase 2C (PP2C6) (GI:15020818) (Arabidopsis thaliana); similar to protein phosphatase 2C (GI:3608412) (Mesembryanthemum crystallinum); contains Pfam PF00481 : Protein phosphatase 2C domain
No	At5g66110	metal ion binding; similar to heavy-metal-associated domain-containing protein / copper chaperone (CCH)-related [Arabidopsis thaliana] (TAIR:At4g38580.1); similar to Putative atfp6-like protein [Oryza sativa (japonica cultivar-group)] (GB:XP_470243.1); contains InterPro domain Heavy metal binding (InterPro:IPR006191); contains InterPro domain Heavy metal transport/detoxification protein (InterPro…
No	At5g66250	unknown protein; kinectin-related, contains weak similarity to kinectin (GI:3766232) (Vulpes vulpes)
No	At5g66590	unknown protein; allergen V5/Tpx-1-related family protein, contains similarity to SP|Q41495 STS14 protein precursor {Solanum tuberosum}; contains Pfam profile PF00188: SCP-like extracellular protein
No	At5g66730	nucleic acid binding / transcription factor/ zinc ion binding; zinc finger (C2H2 type) family protein, contains Pfam domain, PF00096: Zinc finger, C2H2 type
Yes- One or more switchgrass EST were identified that had annotations described for the Arabidopsis dormancy related genes.
Yes? - One or more switchgrass ESTs were identified that had closely resembling annotations described for the Arabidopsis genes
No - No switchgrass EST matched with the annotation described for the Arabidopsis genes
